# Supplementary material for: Data on Gabonese rodents and their Plasmodium
Source: Data Brief. 2019 Oct 15;27:104646. doi: 10.1016/j.dib.2019.104646 (PMC6820074; doi:10.1016/j.dib.2019.104646)
Supplement: Multimedia component 1 — Complete data base of captured rodents. It presents morphometric parameters, sex, ages and season of sampling. [file mmc1.xls]

## Sheet: Feuil1
Identifiant	year of collection	Localities of collection	rodent species	saison	Sexe	Age	Type of material	PCR-cytb	Plasmodium detected	acsession number	weight (g)	body length (cm)	size of tail (cm)	length of front legs (cm)	length of the hind legs (cm)
Ron1	2009	Franceville	Lemniscomys striatus	Pluie	m	ad	liver/spleen	Negatif	na	na	59	13.4	12.5	4.25	7.55
Ron2	2009	Franceville	Praomys sp	Pluie	m	ad	liver/spleen	Negatif	na	na	40	10.6	14.05	4.2	6.1
Ron3	2009	Franceville	Lemniscomys striatus	Pluie	m	jv	liver/spleen	Negatif	na	na	22.6	8.2	8.7	3.4	5.8
Ron4	2015	Franceville	Lemniscomys striatus	Pluie	m	ad	blood	Negatif	na	na	43.7	11.7	10.5	4.8	6.1
Ron5	2009	Franceville	Lemniscomys striatus	Pluie	f	ad	liver/spleen	Negatif	na	na	70	12.7	11.7	5.5	7.15
Ron6	2009	Franceville	Lemniscomys striatus	Pluie	m	ad	liver/spleen	Negatif	na	na	56	12	12.9	5.7	7.1
Ron7	2009	Franceville	Mastomys natalensis	Pluie	m	jv	liver/spleen	Negatif	na	na	44.4	11.8	13.7	4.3	6.3
Ron8	2009	Franceville	Mastomys natalensis	Pluie	f	jv	liver/spleen	Negatif	na	na	39.5	11.7	15	4.2	7.7
Ron9	2009	Franceville	Rattus rattus	Pluie	f	ad	liver/spleen	Negatif	na	na	76.2	13.4	20	5.7	7.15
Ron10	2009	Franceville	Rattus rattus	Pluie	f	ad	liver/spleen	Negatif	na	na	166.8	19.5	21.2	7.2	9
Ron11	2009	Franceville	Mus musculus	Pluie	f	bb	liver/spleen	Negatif	na	na	19.8	8.95	8.26	3.87	5.17
Ron12	2009	Franceville	Mus musculus	Pluie	f	bb	liver/spleen	Negatif	na	na	20.4	8.44	8.23	3.63	5.67
Ron13	2015	Franceville	Praomys sp	Pluie	m	jv	blood	Negatif	na	na	35.4	10.85	13.59	4.8	6.6
Ron14	2009	Franceville	Mus musculus	Pluie	m	ad	liver/spleen	Negatif	na	na	54	11.8	12	5.12	7.1
Ron15	2009	Franceville	Mus musculus	Pluie	m	ad	liver/spleen	Negatif	na	na	68.9	13.54	11.83	5.62	7.31
Ron16	2009	Franceville	Lophuromys nudicaudus	Pluie	f	ad	liver/spleen	Negatif	na	na	85	13.33	0	5.39	6.36
Ron17	2010	Franceville	Rattus rattus	Pluie	f	ad	liver/spleen	Negatif	na	na	94.2	15.03	19	6.87	9.74
Ron18	2010	Franceville	Rattus rattus	Pluie	f	ad	liver/spleen	Negatif	na	na	36.1	11.01	10.25	4.53	6.57
Ron19	2010	Franceville	Lemniscomys striatus	Pluie	m	ad	liver/spleen	Negatif	na	na	55.8	12.01	10.4	5.23	7.37
Ron20	2010	Franceville	Lemniscomys striatus	Pluie	f	jv	liver/spleen	Negatif	na	na	32.7	9.83	9.5	4.57	6.16
Ron21	2010	Franceville	Mus musculus	Pluie	f	jv	liver/spleen	Negatif	na	na	37.8	10.87	13.31	4.83	6.23
Ron22	2010	Franceville	Mastomys natalensis	Pluie	m	jv	liver/spleen	Negatif	na	na	37.8	11.29	13.21	4.83	6.38
Ron23	2015	Franceville	Lemniscomys striatus	Pluie	f	ad	blood	Negatif	na	na	57.8	12.34	11.54	4.93	7.16
Ron24	2010	Franceville	Mus musculus	Pluie	f	ad	liver/spleen	Negatif	na	na	43.3	11.36	11.11	4.58	6.53
Ron25	2010	Franceville	Lophuromys nudicaudus	Pluie	f	ad	liver/spleen	Negatif	na	na	75.2	13.39	6.22	5.1	6.17
Ron26	2010	Franceville	Rattus rattus	Pluie	f	ad	liver/spleen	Negatif	na	na	113.7	18	19.7	6.41	8.87
Ron27	2010	Franceville	Rattus rattus	Pluie	m	ad	liver/spleen	Negatif	na	na	131.4	18.7	20.3	6.91	9.23
Ron28	2010	Franceville	Rattus rattus	Pluie	m	ad	liver/spleen	Negatif	na	na	162.5	20	22.5	7.31	9.72
Ron29	2010	Franceville	Rattus rattus	Pluie	f	ad	liver/spleen	Negatif	na	na	172	20.6	23	7.55	10.4
Ron30	2016	Franceville	Rattus rattus	Pluie	m	ad	blood	Negatif	na	na	184.1	20.7	21.6	7.27	9.6
Ron31	2010	Franceville	Rattus rattus	Pluie	f	ad	liver/spleen	Negatif	na	na	198	22	24.5	7.66	9.87
Ron32	2013	Franceville	Lophuromys nudicaudus	Pluie	m	ad	liver/spleen	Negatif	na	na	89	13.68	5.87	5.13	6.39
Ron33	2013	Franceville	Rattus rattus	Pluie	f	jv	liver/spleen	Negatif	na	na	51	12.62	15.25	5.66	7.61
Ron34	2013	Franceville	Rattus rattus	Pluie	f	ad	liver/spleen	Negatif	na	na	101.1	16.5	20	6.47	8.66
Ron35	2013	Franceville	Rattus rattus	Pluie	m	jv	liver/spleen	Negatif	na	na	51.6	12.41	15.4	5.6	7.56
Ron36	2013	Franceville	Rattus rattus	Pluie	m	ad	liver/spleen	Negatif	na	na	100.6	18	19.5	6.47	8.51
Ron37	2013	Franceville	Rattus rattus	Pluie	f	ad	liver/spleen	Negatif	na	na	161	2NI,5	22.5	7.5	9.85
Ron301	2013	Franceville	Praomys sp	Pluie	m	bb	liver/spleen	positif	Plasmodium yoelii	MK519270	30	11.55	11.6	5.6	6.9
Ron39	2013	Franceville	Rattus rattus	Pluie	f	ad	liver/spleen	Negatif			133.6	17	20.5	6.86	9.08
Ron40	2013	Franceville	Rattus rattus	Pluie	m	ad	liver/spleen	Negatif	na	na	129.3	17.5	21.85	6.85	8.54
Ron41	2013	Franceville	Mus musculus	Pluie	m	bb	liver/spleen	Negatif	na	na	22.9	9.27	8.7	4.14	5.68
Ron42	2015	Franceville	Lemniscomys striatus	Pluie	f	ad	liver/spleen	Negatif	na	na	40.4	10.63	10.44	4.76	6.61
Ron43	2015	Franceville	Lophuromys nudicaudus	Pluie	m	ad	liver/spleen	Negatif	na	na	76.9	13.21	7.13	5.51	6.31
Ron44	2015	Franceville	Rattus rattus	Pluie	f	ad	liver/spleen	Negatif	na	na	150.9	19.5	17.5	7.1	9.72
Ron45	2015	Franceville	Rattus rattus	Pluie	f	ad	liver/spleen	Negatif	na	na	166.8		21.5	6.89	9.12
Ron46	2015	Franceville	Lemniscomys striatus	Pluie	f	jv	liver/spleen	Negatif	na	na	33.4	10.24	10.5	4.52	6.47
Ron47	2015	Franceville	Rattus rattus	Pluie	f	ad	liver/spleen	Negatif	na	na	120	17	20	6.6	9.97
Ron48	2015	Franceville	Rattus rattus	Pluie	f	ad	liver/spleen	Negatif	na	na	111.3	17.5	19.1	6.58	8.53
Ron49	2015	Franceville	Rattus rattus	Pluie	f	ad	liver/spleen	Negatif	na	na	110.5	18.5	21.6	6.65	9.11
Ron50	2015	Franceville	Rattus rattus	Pluie	m	ad	liver/spleen	Negatif	na	na	143	20	22.7	6.9	9.5
Ron51	2015	Franceville	Rattus rattus	Pluie	m	ad	liver/spleen	Negatif	na	na	152.5	20	21.2	7.3	9.52
Ron52	2016	Franceville	Rattus rattus	Pluie	m	ad	blood	Negatif	na	na	229.2	20.5	22	7.87	9.89
Ron53	2016	Franceville	Rattus rattus	Pluie	f	ad	liver/spleen	Negatif	na	na	116.8	17.5	20.8	6.9	8.8
Ron54	2016	Franceville	Rattus rattus	Pluie	a	ad	liver/spleen	Negatif	na	na	180	21.5	22.4	7.1	10.11
Ron55	2016	Franceville	Rattus rattus	Pluie	f	jv	liver/spleen	Negatif	na	na	67.7	13.68	16.58	5.88	7.9
Ron56	2016	Franceville	Rattus rattus	Pluie	f	jv	blood	Negatif	na	na	89	15.5	18.7	6.5	9.8
Ron57	2016	Franceville	Rattus rattus	Pluie	f	ad	liver/spleen	Negatif	na	na	123.5	17.5	20.5	7.8	10
Ron58	2016	Franceville	Rattus rattus	Pluie	f	ad	blood	Negatif	na	na	121.7	19	21.5	6.51	8.86
Ron59	2016	Franceville	Rattus rattus	Pluie	f	ad	liver/spleen	Negatif	na	na	135	18	22.2	6.77	9.34
Ron60	2016	Franceville	Mus musculus	Pluie	m	ad	blood	Negatif	na	na	29.3	10.87	6.53	4.03	5.025
Ron61	2016	Franceville	Rattus rattus	Pluie	f	ad	liver/spleen	Negatif	na	na	142.2	18.5	21.6	6.81	8.8
Ron62	2016	Franceville	Rattus rattus	Pluie	m	ad	liver/spleen	Negatif	na	na	118.8	18	19.8	6.91	9.14
Ron63	2016	Franceville	Praomys sp	Pluie	m	ad	liver/spleen	Negatif	na	na	76.2	13.5	19	6	6.95
Ron23	2014	Franceville	Lemniscomys striatus	Pluie	m	jv	blood	positif	Plasmodium yoelii	MK519269	41.3	10.86	10.45	4.42	6.47
Ron65	2016	Franceville	Lemniscomys striatus	Pluie	f	ad	liver/spleen	Negatif	na	na	66.5	12.6	12.01	5.46	7.19
Ron7	2014	Franceville	Lemniscomys striatus	Pluie	f	jv	blood	positif	Plasmodium vinckei	MK519268	69	13.56	15.4	5.51	7.6
Ron67	2016	Franceville	Rattus rattus	Pluie	f	ad	liver/spleen	Negatif	na	na	82.2	14.19	15.4	5.94	7.6
Ron68	2016	Franceville	Mus musculus	Pluie	m	jv	liver/spleen	Negatif	na	na	32.2	10.69	13.33	3.57	5.31
Ron69	2016	Franceville	Rattus rattus	Pluie	f	ad	liver/spleen	Negatif	na	na	136	18	21.2	7.13	9.11
Ron70	2016	Franceville	Mus musculus	Pluie	f	ad	blood	Negatif	na	na	73.7	13.53	20.2	6.1	8.74
Ron71	2016	Franceville	Mus musculus	Pluie	m	ad	liver/spleen	Negatif	na	na	89.1	14.17	21.3	6.38	8.11
Ron72	2014	Djoumou	Rattus rattus	Pluie	f	ad	liver/spleen	Negatif	na	na	90.5	16.5	19.7	6.41	8.78
Ron73	2014	Djoumou	Rattus rattus	Pluie	f	ad	liver/spleen	Negatif	na	na	209.5	20	22	7.64	9.47
Ron74	2014	Djoumou	Mastomys natalensis	Pluie	m	jv	blood	Negatif	na	na	22.1	8.74	11.71	3.89	5.42
Ron75	2014	Djoumou	Lophuromys nudicaudus	Pluie	m	jv	blood	Negatif	na	na	21.6	9.36	12.51	4.19	5.83
Ron11	2014	Djoumou	Mus musculus	Pluie	m	jv	liver/spleen	positif	Plasmodium yoelii	MK519278	37.1	11.17	5.92	5.02	5.95
Ron77	2014	Djoumou	Mus musculus	Pluie	m	ad	liver/spleen	Negatif	na	na	39.6	11.32	11.78	4.83	6.7
Ron78	2014	Djoumou	Mastomys natalensis	Pluie	m	jv	blood	Negatif	na	na	31.9	9.91	1NI,NI3	4.56	6.3
Ron79	2014	Djoumou	Lophuromys nudicaudus	Pluie	m	ad	liver/spleen	Negatif	na	na	89.1	14,NI2	7.58	6.22	6.82
Ron80	2014	Djoumou	Lemniscomys striatus	Pluie	f	ad	liver/spleen	Negatif	na	na	60	12.65	12.02	5.36	7.23
Ron81	2014	Djoumou	Rattus rattus	Pluie	m	jv	liver/spleen	Negatif	na	na	83.3	14.86	2NI,2	5.84	8.5
Ron82	2014	Djoumou	Lemniscomys striatus	Pluie	m	jv	liver/spleen	Negatif	na	na	22.7	8.69	7.91	4,NI5	5.6
Ron83	2014	Djoumou	Praomys sp	Pluie	m	bb	blood	Negatif	na	na	12.4	7.1	11.1	2.8	4.9
Ron84	2014	Djoumou	Lophuromys nudicaudus	Pluie	f	ad	blood	Negatif	na	na	70	11.98	5.65	5.16	6.16
Ron85	2014	Djoumou	Rattus rattus	Pluie	f	ad	liver/spleen	Negatif	na	na	165.5	18.5	21.5	7.17	9.21
Ron86	2014	Djoumou	Rattus rattus	Pluie	m	ad	liver/spleen	Negatif	na	na	112.6	15.5	19.6	5.4	7.5
Ron87	2014	Djoumou	Lophuromys nudicaudus	Pluie	f	jv	blood	Negatif	na	na	35.2	10.03	5	4.45	5.18
Ron48	2014	Djoumou	Mus musculus	Pluie	f	ad	liver/spleen	positif	Plasmodium vinckei	MK519280	145.4	19.5	22.5	7.79	10.13
Ron89	2014	Djoumou	Lophuromys nudicaudus	Pluie	m	jv	liver/spleen	Negatif	na	na	46	10.78	5.37	4.84	5.43
Ron90	2014	Djoumou	Mus musculus	Pluie	m	ad	liver/spleen	Negatif	na	na	61.4	12.16	12.73	5.27	7.47
Ron91	2014	Djoumou	Rattus rattus	Pluie	f	ad	blood	Negatif	na	na	39	10.7	10.35	4.5	6.6
Ron92	2014	Djoumou	Lophuromys nudicaudus	Pluie	m	ad	liver/spleen	Negatif	na	na	81	13.14	6.5	5.83	6.41
Ron93	2014	Djoumou	Lemniscomys striatus	Pluie	m	ad	liver/spleen	Negatif	na	na	69.6	13.12	9.11	5.12	7.48
Ron94	2014	Djoumou	Lemniscomys striatus	Pluie	m	ad	liver/spleen	Negatif	na	na	61.6	12.15	12.4	5.33	7.16
Ron95	2014	Djoumou	Lemniscomys striatus	Pluie	m	ad	liver/spleen	Negatif	na	na	75	12.8	6.33	5.84	7.68
Ron96	2014	Djoumou	Lemniscomys striatus	Pluie	f	jv	liver/spleen	Negatif	na	na	3NI,3	1NI,22	12.21	4.34	6.37
Ron97	2014	Djoumou	Lophuromys nudicaudus	Pluie	m	ad	blood	Negatif	na	na	58.79	12.08	2.3	5.32	6.17
Ron98	2014	Djoumou	Rattus rattus	Pluie	f	ad	liver/spleen	Negatif	na	na	155.2	18.5	20	7.07	9.4
Ron99	2014	Djoumou	Rattus rattus	Pluie	m	ad	liver/spleen	Negatif	na	na	128.2	18	16	5.18	9.38
Ron100	2014	Djoumou	Rattus rattus	Pluie	f	jv	blood	Negatif	na	na	57.7	12.5	14.02	5.18	7.16
Ron101	2016	Djoumou	Mus musculus	Pluie			liver/spleen	Negatif	na	na
Ron102	2016	Djoumou	Mus musculus	Pluie			blood	Negatif	na	na
Ron103	2016	Djoumou	Lemniscomys striatus	Pluie	f	jv	blood	Negatif	na	na	30	10.1	12.1	4.31	6.23
Ron104	2016	Djoumou	Mastomys natalensis	Pluie	m	jv	blood	Negatif	na	na	54	9.5	13.54	4.93	6.01
Ron105	2016	Djoumou	Lemniscomys striatus	Pluie	m	ad	blood	Negatif	na	na	70.3	13.4	12.76	5.32	7.52
Ron106	2016	Djoumou	Lemniscomys striatus	Pluie	m	jv	blood	Negatif	na	na	49.7	12.4	10.09	4.52	6.36
Ron107	2016	Djoumou	Lemniscomys striatus	Pluie	m	ad	blood	Negatif	na	na	62.4	13.6	12.75	5.29	7.52
Ron108	2016	Djoumou	Mastomys natalensis	Pluie	m	jv	blood	Negatif	na	na	34.6	9.6	11.74	3.92	5.47
Ron109	2016	Djoumou	Lemniscomys striatus	Pluie	f	jv	blood	Negatif	na	na	38	11.2	9.58	4.62	6.19
Ron110	2016	Djoumou	Mus musculus	Pluie	f	ad	blood	Negatif	na	na	54.4	11.35	12	5.34	7.19
Ron111	2016	Djoumou	Mus musculus	Pluie	m	ad	blood	Negatif	na	na	56.4	12.3	12.71	5.26	7.48
Ron112	2016	Djoumou	Mus musculus	Pluie	f	ad	liver/spleen	Negatif	na	na	35.6	11.1	10.33	4.42	6.53
Ron113	2016	Djoumou	Mastomys natalensis	Pluie	m	bb	liver/spleen	Negatif	na	na	18.5	9.7	9.84	3.2	5.21
Ron114	2011	Lekoni	Lemniscomys striatus	Pluie	f	ad	liver/spleen	Negatif	na	na	41.9	10.9	10.37	4.52	6.63
Ron115	2011	Lekoni	Praomys sp	Pluie	f	ad	liver/spleen	Negatif	na	na	36.4	12.5	12.3	3.9	5.83
Ron116	2011	Lekoni	Mus musculus	Pluie	m	bb	liver/spleen	Negatif	na	na	23	7.7	13.23	4.32	6.29
Ron117	2011	Lekoni	Mus musculus	Pluie	m	ad	liver/spleen	Negatif	na	na	44.7	13.4	14.1	4.23	6.12
Ron259	2013	Lekoni	Praomys sp	Pluie	m	ad	liver/spleen	positif	Plasmodium vinckei	MK519271	56.6	12.1	11.84	4.95	6.82
Ron119	2011	Lekoni	Lemniscomys striatus	Pluie	f	ad	liver/spleen	Negatif	na	na	50.4	10.9	12.69	5.24	7.45
Ron120	2011	Lekoni	Lophuromys nudicaudus	Pluie	f	ad	liver/spleen	Negatif	na	na	84.1	12	6.24	5.16	6.19
Ron121	2011	Lekoni	Rattus rattus	Pluie	f	jv	liver/spleen	Negatif	na	na	25.2	11.6	14.3	3.83	7.62
Ron122	2011	Lekoni	Praomys sp	Pluie	f	ad	liver/spleen	Negatif	na	na	88.7	12.3	14.27	4.4	5.94
Ron123	2011	Lekoni	Rattus rattus	Pluie	m	ad	liver/spleen	Negatif	na	na	163.1	16.2	20.7	6.98	9.36
Ron124	2011	Lekoni	Rattus rattus	Pluie	m	ad	liver/spleen	Negatif	na	na	134.4	15.3	20.31	6.93	9.25
Ron125	2013	Lekoni	Rattus rattus	Pluie	m	ad	liver/spleen	Negatif	na	na	151	17.1	20.35	6.93	9.24
Ron126	2013	Lekoni	Lemniscomys striatus	Pluie	m	ad	liver/spleen	Negatif	na	na	44.1	13	14.1	4.23	6.13
Ron127	2013	Lekoni	Praomys sp	Pluie	m	jv	liver/spleen	Negatif	na	na	36	11	14	4.12	6.02
Ron128	2013	Lekoni	Lemniscomys striatus	Pluie	m	jv	liver/spleen	Negatif	na	na	39.8	10.71	10.34	5.21	7.35
Ron129	2013	Lekoni	Lemniscomys striatus	Pluie	m	ad	liver/spleen	Negatif	na	na	63.5	11.3	10.42	5.25	7.39
Ron130	2013	Lekoni	Lemniscomys striatus	Pluie	m	ad	liver/spleen	Negatif	na	na	67.8	11.53	10.44	5.26	7.38
Ron131	2013	Lekoni	Lemniscomys striatus	Pluie	f	ad	liver/spleen	Negatif	na	na	60.3	10.8	10.44	4.55	6.67
Ron152	2014	Lekoni	Praomys sp	Pluie	m	jv	liver/spleen	positif	Plasmodium yoelii	MK519272	37.8	10.96	14	4.12	6.04
Ron133	2013	Lekoni	Lophuromys nudicaudus	Pluie	m	ad	liver/spleen	Negatif	na	na	76.5	12.6	6.49	5.81	6.38
Ron134	2013	Lekoni	Mastomys natalensis	Pluie	m	bb	liver/spleen	Negatif	na	na	16.9	9.3	10.62	3.72	5.37
Ron135	2013	Lekoni	Mastomys natalensis	Pluie	m	jv	liver/spleen	Negatif	na	na	33.6	11.25	11.76	3.93	5.47
Ron136	2013	Lekoni	Mastomys natalensis	Pluie	f	jv	liver/spleen	Negatif	na	na	32.9	11.4	14.92	4.09	7.57
Ron137	2013	Lekoni	Lemniscomys striatus	Pluie	m	jv	liver/spleen	Negatif	na	na	35.6	10.7	9.86	5.03	6.86
Ron138	2013	Lekoni	Lemniscomys striatus	Pluie	m	jv	liver/spleen	Negatif	na	na	38.2	11.2	9.89	5.07	6.92
Ron139	2013	Lekoni	Grammomys poensis	Pluie	m	ad	liver/spleen	Negatif	na	na	37.6	12.4	11.91	3.97	5.56
Ron140	2013	Lekoni	Lemniscomys striatus	Pluie	m	ad	liver/spleen	Negatif	na	na	68.8	11.2	11.09	5.42	7.56
Ron141	2013	Lekoni	Lophuromys nudicaudus	Pluie	m	ad	liver/spleen	Negatif	na	na	72.9	12.5	6.48	5.78	6.39
Ron142	2013	Lekoni	Praomys sp	Pluie	f	jv	liver/spleen	Negatif	na	na	48.1	10.6	12.39	3.94	5.86
Ron35	2014	Lekoni	Mastomys natalensis	Pluie	f	ad	liver/spleen	positif	Plasmodium vinckei	MK519274	122	15.8	20.1	6.7	9.98
Ron144	2011	Lekoni	Rattus rattus	Pluie	m	ad	liver/spleen	Negatif	na	na	200.6	17.2	22.41	7.34	9.56
Ron145	2011	Lekoni	Grammomys poensis	Pluie	f	ad	liver/spleen	Negatif	na	na	32.2	12.5	14.93	4.11	7.53
Ron146	2011	Lekoni	Lemniscomys striatus	Pluie	f	jv	liver/spleen	Negatif	na	na	49.7	10.8	10.39	4.54	6.66
Ron147	2011	Lekoni	Rattus rattus	Pluie	m	ad	liver/spleen	Negatif	na	na	97.1	13.3	19.83	6.22	9.02
Ron148	2011	Lekoni	Mus musculus	Pluie	m	ad	liver/spleen	Negatif	na	na	23.5	10.6	6.51	4.01	4.95
Ron149	2011	Lekoni	Rattus rattus	Pluie	m	ad	liver/spleen	Negatif	na	na	124.3	13.1	20.1	6.87	9.14
Ron150	2009	Lekoni	Rattus rattus	Pluie	m	ad	liver/spleen	Negatif	na	na	178.8	13.3	20.74	6.98	9.26
Ron151	2009	Lekoni	Grammomys poensis	Pluie	m	bb	liver/spleen	Negatif	na	na	16.5	9.25	9.71	3.26	5.18
Ron152	2009	Lekoni	Mastomys natalensis	Pluie	m	jv	liver/spleen	Negatif	na	na	32.1	11.1	11.82	3.93	5.53
Ron153	2009	Lekoni	Lemniscomys striatus	Pluie	f	ad	liver/spleen	Negatif	na	na	61.2	12.6	10.74	4.61	6.79
Ron154	2009	Lekoni	Rattus rattus	Pluie	f	ad	liver/spleen	Negatif	na	na	119.6	17.3	19.98	6.59	9.96
Ron155	2013	Koulamoutou	Mastomys natalensis	Pluie	f	bb	liver/spleen	Negatif	na	na	2NI,5	1NI,3	12.86	3.85	6.76
Ron156	2013	Koulamoutou	Lophuromys nudicaudus	Pluie	f	jv	liver/spleen	Negatif	na	na	57.1	11.7	6,NI9	4.92	6,NI9
Ron157	2013	Koulamoutou	Mus musculus	Pluie	m	jv	liver/spleen	Negatif	na	na	39.6	1NI,7	9.92	5,NI6	6.82
Ron158	2013	Koulamoutou	Mus musculus	Pluie	m	ad	liver/spleen	Negatif	na	na	60.3	10.4	11.28	5.57	7.36
Ron159	2013	Koulamoutou	Rattus rattus	Pluie	m	ad	liver/spleen	Negatif	na	na	66.1	11.8	13.23	4.31	5.26
Ron160	2013	Koulamoutou	Mus musculus	Pluie	m	bb	liver/spleen	Negatif	na	na	22.1	9.87	9.02	4.76	6.31
Ron161	2013	Koulamoutou	Rattus rattus	Pluie	f	ad	liver/spleen	Negatif	na	na	115.5	17.6	19.96	6.45	9.89
Ron162	2013	Koulamoutou	Rattus rattus	Pluie	m	bb	liver/spleen	Negatif	na	na	21	12.6	20.3	6.91	9.23
Ron163	2013	Koulamoutou	Mus musculus	Pluie	f	jv	liver/spleen	Negatif	na	na	29	11.9	9.34	4.14	6.1
Ron164	2013	Koulamoutou	Mus musculus	Pluie	m	jv	liver/spleen	Negatif	na	na	49.2	12.5	10.1	5.08	7.14
Ron165	2013	Koulamoutou	Praomys sp	Pluie	m	jv	liver/spleen	Negatif	na	na	31.8	10.75	13.87	3.76	8.82
Ron166	2013	Koulamoutou	Mastomys natalensis	Pluie	m	ad	liver/spleen	Negatif	na	na	45	10.65	13.65	4.27	5.63
Ron167	2013	Koulamoutou	Rattus rattus	Pluie	f	ad	liver/spleen	Negatif	na	na	134.4	16.4	20.35	6.83	9.98
Ron168	2013	Koulamoutou	Mastomys natalensis	Pluie	f	jv	liver/spleen	Negatif	na	na	25	11.7	9.32	4.21	6.23
Ron169	2013	Koulamoutou	Mastomys natalensis	Pluie	f	jv	liver/spleen	Negatif	na	na	24.7	9.87	14.74	9.85	6.92
Ron170	2013	Koulamoutou	Mastomys natalensis	Pluie	m	jv	liver/spleen	Negatif	na	na	45.7	11.3	1NI,NI2	4.89	6.93
Ron171	2013	Koulamoutou	Mastomys natalensis	Pluie	f	ad	liver/spleen	Negatif	na	na	61.4	13.7	15.31	4.57	7.86
Ron172	2013	Koulamoutou	Rattus rattus	Sèche	m	ad	liver/spleen	Negatif	na	na	153.5	39	21	6.58	9.64
Ron173	2013	Koulamoutou	Lophuromys nudicaudus	Séche	f	jv	liver/spleen	Negatif	na	na	51.9	18.2	5.78	4.31	4.91
Ron174	2013	Koulamoutou	Lophuromys nudicaudus	Sèche	m	ad	liver/spleen	Negatif	na	na	80.3	21.2	6.26	5.5	6.54
Ron175	2014	Koulamoutou	Rattus rattus	Séche	m	ad	liver/spleen	Negatif	na	na	79.9	32.2	16.8	6.23	8.33
Ron176	2014	Koulamoutou	Praomys sp	Sèche	m	ad	liver/spleen	Negatif	na	na	36.6	24	13.5	4.84	6.145
Ron177	2014	Koulamoutou	Mus musculus	Séche	f	ad	liver/spleen	Negatif	na	na	42.7	27.4	15.1	4.88	5.7
Ron178	2014	Koulamoutou	Rattus rattus	Sèche	f	ad	liver/spleen	Negatif	na	na	110.8	30.5	13.12	7.24	8.275
Ron179	2014	Koulamoutou	Rattus rattus	Séche	f	jv	liver/spleen	Negatif	na	na	50.4	29.9	16	6.18	7.56
Ron180	2014	Koulamoutou	Lophuromys nudicaudus	Sèche	m	ad	liver/spleen	Negatif	na	na	79.7	20.8	6.72	5.29	6.02
Ron181	2014	Koulamoutou	Lophuromys nudicaudus	Séche	f	ad	liver/spleen	Negatif	na	na	50.3	21.2	6.7	5.53	6.565
Ron182	2014	Koulamoutou	Lophuromys nudicaudus	Sèche	m	ad	liver/spleen	Negatif	na	na	86.7	19.8	3.53	4.555	6.07
Ron183	2014	Koulamoutou	Mastomys natalensis	Séche	f	ad	liver/spleen	Negatif	na	na	46.6	23.1	11.2	4.79	7.05
Ron184	2014	Koulamoutou	Mus musculus	Sèche	m	bb	liver/spleen	Negatif	na	na	22.2	20.5	11.4	3.5	4.5
Ron185	2014	Koulamoutou	Lophuromys nudicaudus	Séche	f	ad	liver/spleen	Negatif	na	na	85.5	21.7	6.375	5.99	7.01
Ron186	2014	Koulamoutou	Rattus rattus	Sèche	m	ad	liver/spleen	Negatif	na	na	159.8	36.9	18.3	7.4	8.75
Ron187	2016	Koulamoutou	Mus musculus	Séche	m	ad	liver/spleen	Negatif	na	na	38.9	27.2	15.2	5.67	7.03
Ron188	2016	Koulamoutou	Rattus rattus	Sèche	m	bb	liver/spleen	Negatif	na	na	15.7	16.7	7.93	3.53	4.97
Ron189	2016	Koulamoutou	Rattus rattus	Séche	f	ad	liver/spleen	Negatif	na	na	95.5	37	21	6.92	9,NI5
Ron190	2016	Koulamoutou	Rattus rattus	Sèche	f	ad	liver/spleen	Negatif	na	na	161.2	38.87	22.4	7.39	9.67
Ron191	2016	Koulamoutou	Rattus rattus	Sèche	m	jv	liver/spleen	Negatif	na	na	51.5	28.2	14.8	5.38	6.845
Ron192	2016	Koulamoutou	Mastomys natalensis	Sèche	m	ad	liver/spleen	Negatif	na	na	45.8	22.7	11.2	4.24	7.015
Ron193	2016	Koulamoutou	Praomys sp	Sèche	m	jv	liver/spleen	Negatif	na	na	33.5	23.9	13.6	4.87	6.255
Ron194	2016	Koulamoutou	Lophuromys nudicaudus	Sèche	f	ad	liver/spleen	Negatif	na	na	85.3	14	0	4.55	6.61
Ron195	2016	Koulamoutou	Lemniscomys striatus	Sèche	f	ad	liver/spleen	Negatif	na	na	45	23.2	10.5	4.6	6.9
Ron196	2016	Koulamoutou	Lemniscomys striatus	Sèche	m	ad	liver/spleen	Negatif	na	na	71	26.3	12.3	5.18	7.63
Ron197	2016	Koulamoutou	Lophuromys nudicaudus	Sèche	f	ad	liver/spleen	Negatif	na	na	80.1	21	6.6	4.695	6.79
Ron198	2016	Koulamoutou	Lophuromys nudicaudus	Sèche	f	ad	liver/spleen	Negatif	na	na	77.2	19.4	7.1	4.46	6.1
Ron199	2016	Koulamoutou	Mus musculus	Sèche	m	jv/ad?	liver/spleen	Negatif	na	na	21.6	18.7	7.2	3.41	3.91
Ron200	2016	Koulamoutou	Lophuromys nudicaudus	Sèche	m	ad	liver/spleen	Negatif	na	na	84.4	18.6	4.6	5.6	6.25
Ron201	2016	Koulamoutou	Lemniscomys striatus	Sèche	f	ad	liver/spleen	Negatif	na	na	33.7	21.2	10.1	4.92	6.93
Ron202	2016	Koulamoutou	Lophuromys nudicaudus	Sèche	f	ad	liver/spleen	Negatif	na	na	55.2	13.2	0	5.13	6
Ron203	2016	Koulamoutou	Rattus rattus	Sèche	m	ad	liver/spleen	Negatif	na	na	132.2	35	18.8	8.3	9.4
Ron204	2016	Koulamoutou	Rattus rattus	Sèche	f	ad	liver/spleen	Negatif	na	na	27.7	23.2	13.6	4.475	5.34
Ron205	2016	Koulamoutou	Lophuromys nudicaudus	Sèche	m	ad	liver/spleen	Negatif	na	na	54.5	19.6	6.2	4.54	6.01
Ron10	2014	Koulamoutou	Mastomys natalensis	Sèche	m	jv	liver/spleen	positif	Plasmodium vinckei	MK519273	20.8	23.1	13.5	4.22	5.28
Ron207	2016	Koulamoutou	Rattus rattus	Sèche	m	bb	liver/spleen	Negatif	na	na	16.5	17.3	8.6	4.55	5.45
Ron208	2016	Koulamoutou	Praomys sp	Sèche	f	ad	liver/spleen	Negatif	na	na	4NI	29.5	17.2	4.86	6.115
Ron209	2016	Koulamoutou	Lemniscomys striatus	Sèche	f	jv	liver/spleen	Negatif	na	na	23.5	19.6	8.6	4.2	5.27
Ron210	2016	Koulamoutou	Praomys sp	Sèche	m	jv	liver/spleen	Negatif	na	na	17.7	20.3	11.4	4.2	4.66
Ron211	2016	Koulamoutou	Lemniscomys striatus	Sèche	m	jv	liver/spleen	Negatif	na	na	26.8	19.8	9.9	4.72	6.41
Ron212	2016	Koulamoutou	Praomys sp	Sèche	f	bb	liver/spleen	Negatif	na	na	19.3	21.4	11.5	4.37	6.16
Ron213	2016	Koulamoutou	Praomys sp	Sèche	m	bb	liver/spleen	Negatif	na	na	15.8	20.3	12.2	3.16	4.905
Ron214	2016	Koulamoutou	Praomys sp	Sèche	m	bb	liver/spleen	Negatif	na	na	11.1	17.1	9.6	3.57	4.1
Ron215	2016	Koulamoutou	Rattus rattus	Sèche	m	jv	liver/spleen	Negatif	na	na	44.9	25.3	14.1	4.695	7.28
Ron216	2016	Koulamoutou	Rattus rattus	Sèche	m	ad	liver/spleen	Negatif	na	na	129.6	37	20.5	6.83	9.1
Ron217	2010	Mimongo	Praomys sp	Sèche	m	ad	liver/spleen	Negatif	na	na	43.2	29.5	18	4.76	6.27
Ron218	2010	Mimongo	Praomys sp	Sèche	m	jv	liver/spleen	Negatif	na	na	22.1	22	12.6	3.715	5.49
Ron219	2010	Mimongo	Lemniscomys striatus	Sèche	m	ad	liver/spleen	Negatif	na	na	68.3	26	13.1	5.14	7.7
Ron220	2010	Mimongo	Rattus rattus	Sèche	m	ad	liver/spleen	Negatif	na	na	123.6	32.8	14.9	6.905	9.62
Ron221	2010	Mimongo	Praomys sp	Sèche	m	ad	liver/spleen	Negatif	na	na	38.2	26.2	15.1	4.49	6.88
Ron222	2010	Mimongo	Rattus rattus	Sèche	m	jv	liver/spleen	Negatif	na	na	72.3	32.8	18	5.84	8.56
Ron223	2010	Mimongo	Lemniscomys striatus	Sèche	m	ad	liver/spleen	Negatif	na	na	36.7	21.9	1NI,3	4.26	6.3
Ron224	2010	Mimongo	Rattus rattus	Sèche	m	jv	liver/spleen	Negatif	na	na	72.3	32.8	18	5.84	8.56
Ron225	2010	Mimongo	Mus musculus	Sèche	f	ad	liver/spleen	Negatif	na	na	41.1	24.3	11.9	4.465	7.22
Ron226	2010	Mimongo	Rattus rattus	Sèche	f	ad	liver/spleen	Negatif	na	na	91.4	32.9	17	5.72	8.05
Ron227	2010	Mimongo	Praomys sp	Sèche	m	ad	liver/spleen	Negatif	na	na	34.8	25.7	14.1	4.98	7.03
Ron228	2010	Mimongo	Lophuromys nudicaudus	Sèche	f	ad	liver/spleen	Negatif	na	na	51.3	20.5	7.1	4.84	7.01
Ron229	2010	Mimongo	Mus musculus	Sèche	f	jv	liver/spleen	Negatif	na	na	21.6	23.5	13.6	4.13	6.12
Ron230	2010	Mimongo	Lophuromys nudicaudus	Sèche	f	jv	liver/spleen	Negatif	na	na	26.9	11.2	1.1	4.01	5.49
Ron231	2010	Mimongo	Rattus rattus	Sèche	f	jv	liver/spleen	Negatif	na	na	39.8	26.2	14	4,5NI5	6.56
Ron232	2014	Mimongo	Lophuromys nudicaudus	Sèche	m	ad	blood	Negatif	na	na	59	2NI,1	6.9	4.27	6.54
Ron233	2014	Mimongo	Mus musculus	Sèche	m	ad	blood	Negatif	na	na	59.4	25.7	12.1	4.94	7.55
Ron234	2014	Mimongo	Mus musculus	Sèche	f	ad	blood	Negatif	na	na	34.5	21.5	9.5	4.28	6.92
Ron235	2014	Mimongo	Rattus rattus	Sèche	m	bb	blood	Negatif	na	na	26	22.1	12.6	4.53	6.32
Ron236	2014	Mimongo	Mus musculus	Sèche	m	bb	blood	Negatif	na	na	13.5	21.5	12.3	3.4	5.2
Ron63	2014	Mimongo	Mus musculus	Sèche	f	jv	blood	positif	Plasmodium yoelii	MK519279	21.7	22.8	13.2	3.725	6.13
Ron238	2014	Mimongo	Lophuromys nudicaudus	Sèche	m	ad	blood	Negatif	na	na	76.5	21.3	6.5	4.905	7.28
Ron239	2014	Mimongo	Rattus rattus	Sèche	m	bb	blood	Negatif	na	na	37.7	26.3	14.5	4.66	7.38
Ron240	2014	Mimongo	Rattus rattus	Sèche	m	jv	blood	Negatif	na	na	48.3	26.7	15	4.66	7.05
Ron241	2014	Mimongo	Mus musculus	Sèche	f	jv	blood	Negatif	na	na	15.5	20.3	12.2	3	4.98
Ron242	2014	Mimongo	Mus musculus	Sèche	m	ad	blood	Negatif	na	na	33.7	28.2	15.9	4.76	7.11
Ron243	2014	Mimongo	Mastomys natalensis	Sèche	f	ad	blood	Negatif	na	na	51	24.8	11.7	5.05	7.14
Ron244	2014	Mimongo	Rattus rattus	Sèche	f	bb	blood	Negatif	na	na	31.8	23.6	13.1	4.92	6.53
Ron245	2014	Mimongo	Rattus rattus	Sèche	f	ad	blood	Negatif	na	na	153.5	39.4	21	6.73	9.85
Ron246	2014	Mimongo	Rattus rattus	Sèche	m	ad	liver/spleen	Negatif	na	na	91.7	36	20	6.175	8.88
Ron247	2014	Mimongo	Rattus rattus	Sèche	f	ad	liver/spleen	Negatif	na	na	193.1	44	23.4	7.015	9.35
Ron248	2014	Mimongo	Rattus rattus	Sèche	m	ad	liver/spleen	Negatif	na	na	135.1	39.2	21.8	7.22	10.19
Ron249	2014	Mimongo	Mus musculus	Sèche	m	ad	liver/spleen	Negatif	na	na	19.6	23.2	13.3	4.24	4.66
Ron250	2014	Mimongo	Mastomys natalensis	Sèche	f	ad	liver/spleen	Negatif	na	na	41.8	81.7	9.6	4.83	5.95
Ron251	2014	Mimongo	Mus musculus	Sèche	f	ad	liver/spleen	Negatif	na	na	44	26.6	15.1	4.82	7.1
Ron252	2014	Mimongo	Lophuromys nudicaudus	Sèche	f	ad	liver/spleen	Negatif	na	na	84	20.8	6.4	4.36	6.77
Ron253	2014	Mimongo	Rattus rattus	Sèche	f	ad	liver/spleen	Negatif	na	na	78.7	33	18.9	6.52	8.24
Ron254	2014	Mimongo	Lophuromys nudicaudus	Sèche	f	ad	liver/spleen	Negatif	na	na	52.9	18.2	6.9	4.7	6.585
Ron255	2014	Mimongo	Lemniscomys striatus	Sèche	m	ad	liver/spleen	Negatif	na	na	70.9	26.3	12.6	6.49	7.41
Ron256	2015	Mimongo	Lophuromys nudicaudus	Sèche	m	ad	blood	Negatif	na	na	58	19.2	5.9	5.1	5.48
Ron257	2015	Mimongo	Lemniscomys striatus	Sèche	f	bb	blood	Negatif	na	na	24.6	18.3	8.4	4.66	5.35
Ron258	2015	Mimongo	Lophuromys nudicaudus	Sèche	f	ad	blood	Negatif	na	na	78.1	21	6.9	5.08	7
Ron259	2015	Mimongo	Mus musculus	Sèche	m	ad	blood	Negatif	na	na	46.1	28.6	15.4	4,7NI5	7.1
Ron260	2015	Mimongo	Rattus rattus	Sèche	f	ad	blood	Negatif	na	na	139.7	36.2	17.8	6.48	9.38
Ron261	2015	Mimongo	Mus musculus	Sèche	f	ad	blood	Negatif	na	na	38.5	26.9	15.4	4.27	7.17
Ron262	2015	Mimongo	Praomys sp	Sèche	m	ad	blood	Negatif	na	na	44.5	29	17.6	4.23	7,NI2
Ron263	2015	Mimongo	Rattus rattus	Sèche	m	ad	blood	Negatif	na	na	50.5	29.9	15.6	6.08	7.85
Ron264	2015	Mimongo	Rattus rattus	Sèche	m	jv	blood	Negatif	na	na	15.4	18.9	9.2	4.27	5.49
Ron265	2015	Mimongo	Rattus rattus	Sèche	m	jv	liver/spleen	Negatif	na	na	15.5	18.1	9.8	4.08	5.4
Ron266	2015	Mimongo	Praomys sp	Sèche	m	bb	liver/spleen	Negatif	na	na	6.1	10.9	4.3	2.85	3.62
Ron267	2015	Mimongo	Lophuromys nudicaudus	Sèche	f	ad	liver/spleen	Negatif	na	na	81.8	18.3	3.4	5.455	6.68
Ron268	2015	Mimongo	Lophuromys nudicaudus	Sèche	m	ad	liver/spleen	Negatif	na	na	76.8	21.3	6.6	5.86	6.86
Ron269	2015	Mimongo	Rattus rattus	Sèche	f	ad	liver/spleen	Negatif	na	na	75.1	33.7	17	6.8	8.29
Ron270	2015	Mimongo	Mastomys natalensis	Pluie	f	ad	liver/spleen	Negatif	na	na	74.6	34.1	18.1	7.2	8.9
Ron271	2015	Mimongo	Rattus rattus	Pluie	m	ad	liver/spleen	Negatif	na	na	31.9	26.3	15.4	4.3	5.6
Ron272	2015	Mimongo	Rattus rattus	Pluie	f	jv	liver/spleen	Negatif	na	na	22.4	22.3	12.4	4.6	5.1
Ron273	2015	Mimongo	Rattus rattus	Pluie	f	jv	liver/spleen	Negatif	na	na	18	21.9	13.2	3	5.6
Ron274	2015	Mimongo	Mastomys natalensis	Pluie	m	ad	liver/spleen	Negatif	na	na	54.8	26.7	12.5	3.4	5.6
Ron275	2011	Makokou	Rattus rattus	Pluie	f	ad	liver/spleen	Negatif	na	na	32	26	15.4	4	5.7
Ron276	2011	Makokou	Lemniscomys striatus	Pluie	m	ad	liver/spleen	Negatif	na	na	131.3	40.6	20.5	7	10.2
Ron277	2011	Makokou	Mastomys natalensis	Pluie	m	ad	blood	Negatif	na	na	37.7	30.3	16.1	6.5	8.3
Ron278	2011	Makokou	Mastomys natalensis	Pluie	f	ad	liver/spleen	Negatif	na	na	38.2	29.1	16.1	5.5	7.3
Ron279	2011	Makokou	Lemniscomys striatus	Pluie	f	ad	liver/spleen	Negatif	na	na	50.5	33	20	4.5	5.6
Ron280	2011	Makokou	Lemniscomys striatus	Pluie	f	jv	liver/spleen	Negatif	na	na	29	21	10.8	3.5	4.4
Ron281	2011	Makokou	Praomys sp	Pluie	f	ad	blood	Negatif	na	na	21	21.1	11.9	3.3	5.2
Ron282	2011	Makokou	Mastomys natalensis	Pluie	f	ad	blood	Negatif	na	na	30.4	24.9	13.7	3.1	4.6
Ron283	2011	Makokou	Lemniscomys striatus	Pluie	f	ad	liver/spleen	Negatif	na	na	43.5	22.2	10.2	3.3	5.2
Ron284	2011	Makokou	Mastomys natalensis	Pluie	f	ad	liver/spleen	Negatif	na	na	135.2	40	22	6.2	7.5
Ron285	2011	Makokou	Mus musculus	Pluie	m	ad	blood	Negatif	na	na	51.2	26	12.8	3	5.8
Ron286	2011	Makokou	Mastomys natalensis	Pluie	f	ad	liver/spleen	Negatif	na	na	50.2	25.9	13.1	3.4	7.5
Ron287	2011	Makokou	Mastomys natalensis	Pluie	f	ad	liver/spleen	Negatif	na	na	46.3	25.9	12.7	4.4	7.5
Ron288	2011	Makokou	Mus musculus	Pluie	m	ad	liver/spleen	Negatif	na	na	62.2	26.2	13	5.3	7
Ron289	2011	Makokou	Lophuromys nudicaudus	Pluie	m	ad	blood	Negatif	na	na	33.5	25.2	14.5	3.8	5.3
Ron290	2011	Makokou	Mus musculus	Pluie	m	ad	blood	Negatif	na	na	38.9	25.5	14.3	4.2	6.3
Ron291	2011	Makokou	Mus musculus	Pluie	m	ad	liver/spleen	Negatif	na	na	67.5	13	NI	4.6	6.3
Ron292	2011	Makokou	Mastomys natalensis	Pluie	f	ad	liver/spleen	Negatif	na	na	66.7	33.4	18.2	5.1	7.7
Ron293	2011	Makokou	Rattus rattus	Pluie	m	ad	liver/spleen	Negatif	na	na	38.1	18.6	7.9	4.5	6.3
Ron294	2011	Makokou	Mus musculus	Pluie	m	ad	liver/spleen	Negatif	na	na	61.8	19.2	6.9	3.1	5.2
Ron295	2011	Makokou	Mus musculus	Pluie	f	jv	liver/spleen	Negatif	na	na	24.3	22.2	13.1	2.9	4.3
Ron296	2013	Makokou	Mus musculus	Pluie	f	jv	liver/spleen	Negatif	na	na	25.1	22.3	12.5	5.3	7.6
Ron297	2013	Makokou	Grammomys poensis	Pluie	f	ad	liver/spleen	Negatif	na	na	87	35.7	21	4.2	6.7
Ron298	2013	Makokou	Grammomys poensis	Pluie	f	ad	liver/spleen	Negatif	na	na	41.7	26.1	13.9	3.6	6
Ron299	2013	Makokou	Rattus rattus	Pluie	m	ad	liver/spleen	Negatif	na	na	38.3	25	15	3.5	4.2
Ron300	2013	Makokou	Rattus rattus	Pluie	f	ad	liver/spleen	Negatif	na	na	40.4	25.9	14.6	3.9	6.7
Ron301	2013	Makokou	Mus musculus	Pluie	f	jv	liver/spleen	Negatif	na	na	22	10	12.1	3	5.5
Ron302	2013	Makokou	Grammomys poensis	Pluie	f	ad	blood	Negatif	na	na	67.9	13	19.2	5.1	7.5
Ron303	2013	Makokou	Grammomys poensis	Pluie	f	ad	blood	Negatif	na	na	148.2	18.4	22.1	5.3	1NI,1
Ron304	2013	Makokou	Mus musculus	Pluie	f	ad	blood	Negatif	na	na	25.1	1NI	9.8	2.9	6.3
Ron305	2013	Makokou	Mus musculus	Pluie	f	bb	blood	Negatif	na	na	21.4	9	6.4	2.2	4.3
Ron306	2013	Makokou	Grammomys poensis	Pluie	f	ad	blood	Negatif	na	na	122.7	18	19.8	6.7	9.4
Ron307	2013	Makokou	Grammomys poensis	Pluie	f	ad	blood	Negatif	na	na	83	12.1	19.3	5	6.2
Ron308	2013	Makokou	Grammomys poensis	Pluie	f	ad	liver/spleen	Negatif	na	na	1NI3,9	16.2	21	6.1	9.6
Ron309	2013	Makokou	Rattus rattus	Pluie	f	ad	liver/spleen	Negatif	na	na	8NI,3	14.5	6.6	3.8	5.7
Ron310	2013	Makokou	Rattus rattus	Pluie	f	ad	blood	Negatif	na	na	74	13.9	6.7	4.1	5.8
Ron311	2013	Makokou	Mus musculus	Pluie	f	ad	blood	Negatif	na	na	44.4	9	18.5	4.6	7.2
Ron312	2013	Makokou	Mus musculus	Pluie	f	ad	blood	Negatif	na	na	82.3	12	NI	4.5	6.3
Ron313	2013	Makokou	Mus musculus	Pluie	f	ad	blood	Negatif	na	na	66.6	13.9	12.8	4.7	5.9
Ron314	2013	Makokou	Mus musculus	Pluie	m	ad	blood	Negatif	na	na	62.8	12	12.6	3.9	7.2
Ron315	2014	Makokou	Mus musculus	Pluie	m	ad	liver/spleen	Negatif	na	na	27	8.9	13.3	3	5.6
Ron316	2014	Makokou	Mus musculus	Pluie	f	ad	liver/spleen	Negatif	na	na	25.2	1NI	NI	4.5	7.5
Ron317	2014	Makokou	Mus musculus	Pluie	f	ad	liver/spleen	Negatif	na	na	61.9	1NI,2	6.5	4.8	6.2
Ron318	2014	Makokou	Mus musculus	Pluie	f	ad	liver/spleen	Negatif	na	na	58.7	11.5	6.3	4.3	6
Ron319	2014	Makokou	Mus musculus	Pluie	f	ad	liver/spleen	Negatif	na	na	67	13.1	2.9	3.8	5.2
Ron320	2014	Makokou	Mus musculus	Pluie	m	jv	liver/spleen	Negatif	na	na	19.3	9.2	12.7	2.6	4.7
Ron321	2014	Makokou	Mus musculus	Pluie	m	ad	liver/spleen	Negatif	na	na	56.2	12.9	11.6	3.7	6.8
Ron322	2014	Makokou	Mus musculus	Pluie	f	ad	liver/spleen	Negatif	na	na	45.4	11.3	10.1	3.6	6.7
Ron323	2014	Makokou	Lemniscomys striatus	Pluie	f	ad	liver/spleen	Negatif	na	na	75.1	13.6	12.8	4	6.3
Ron324	2014	Makokou	Mus musculus	Pluie	m	ad	liver/spleen	Negatif	na	na	39.6	9	15.2	4.2	6.1
Ron325	2014	Makokou	Mus musculus	Pluie	f	ad	liver/spleen	Negatif	na	na	74.1	14	17.5	5.4	8.1
Ron326	2014	Makokou	Lophuromys nudicaudus	Pluie	f	ad	liver/spleen	Negatif	na	na	85.2	13.4	7	3.3	6
Ron327	2014	Makokou	Mus musculus	Pluie	m	ad	liver/spleen	Negatif	na	na	36.3	11.4	14.8	3.9	6
Ron328	2014	Makokou	Mus musculus	Pluie	f	ad	liver/spleen	Negatif	na	na	48	11.2	15.9	4.3	7.7
Ron329	2014	Makokou	Mus musculus	Pluie	m	ad	blood	Negatif	na	na	40.3	12	14.9	4.1	6.8
Ron330	2014	Makokou	Praomys sp	Pluie	m	jv	blood	Negatif	na	na	21.3	8	13.2	3	4.1
Ron331	2014	Makokou	Mus musculus	Pluie	f	ad	blood	Negatif	na	na	42.4	10	16.3	3.9	7.8
Ron332	2014	Makokou	Mus musculus	Pluie	m	jv	blood	Negatif	na	na	28.1	8.3	10.1	2.3	4.9
Ron180	2015	Makokou	Mastomys natalensis	Pluie	m	ad	blood	positif	Plasmodium vinckei	MK519275	58.4	12.5	13.1	4.2	6.6
Ron215	2014	Makokou	Grammomys poensis	Pluie	m	jv	blood	positif	Plasmodium vinckei	MK519277	23.5	8.4	11.2	2	4.3
Ron335	2014	Makokou	Lophuromys nudicaudus	Pluie	f	ad	blood	Negatif	na	na	70	12.5	5.2	3.3	5
Ron336	2014	Makokou	Mus musculus	Pluie	f	ad	blood	Negatif	na	na	108	16.3	21.4	5.2	8
Ron337	2014	Makokou	Praomys sp	Pluie	f	bb	blood	Negatif	na	na	25.5	7.9	13.8	3.1	4.9
Ron338	2014	Makokou	Mus musculus	Pluie	f	ad	blood	Negatif	na	na	62.7	11.8	18	4.6	6.5
Ron339	2015	Makokou	Praomys sp	Pluie	m	jv	liver/spleen	Negatif	na	na	32.6	9	12.2	3.4	4.9
Ron340	2015	Makokou	Mus musculus	Pluie	m	ad	liver/spleen	Negatif	na	na	45.9	11	16.2	3.6	5.4
Ron341	2015	Makokou	Mus musculus	Pluie	f	ad	liver/spleen	Negatif	na	na	84.1	15.3	18.1	5.2	8.4
Ron205	2014	Makokou	Mastomys natalensis	Pluie	f	ad	liver/spleen	positif	Plasmodium vinckei	MK519276	39.5	9	11.2	3.7	5.2
Ron343	2015	Makokou	Praomys sp	Pluie	f	ad	liver/spleen	Negatif	na	na	42.9	10.8	13.3	2.5	5.6
Ron344	2015	Makokou	Mus musculus	Pluie	m	ad	liver/spleen	Negatif	na	na	75.5	13.2	19.5	3.3	6.2
Ron345	2015	Makokou	Mus musculus	Pluie	m	ad	liver/spleen	Negatif	na	na	77.9	13.6	14	4.7	7.1
